# Supplementary material for: Stage-Specific Alternative Polyadenylation During Human Neural Differentiation Revealed by Integrated Long- and Short-Read Sequencing
Source: Biology (Basel). 2025 Dec 23;15(1):24. doi: 10.3390/biology15010024 (PMC12784838; doi:10.3390/biology15010024)
Supplement: Supplementary file 1 [file biology-15-00024-s001.zip]

Archive with 28 entries (23 files):
- FigureS1.pdf
- FigureS2.pdf
- FigureS3.pdf
- FigureS4.pdf
- FigureS5.pdf
- FigureS6.pdf
- FigureS7.pdf
- File S1. Figure1-original images/
- File S1. Figure1-original images/H9-NANOG/
- File S1. Figure1-original images/H9-NANOG/DAPI.png
- File S1. Figure1-original images/H9-NANOG/NANOG-DAPI.png
- File S1. Figure1-original images/H9-NANOG/NANOG.png
- File S1. Figure1-original images/H9-OCT4/
- File S1. Figure1-original images/H9-OCT4/DAPI.png
- File S1. Figure1-original images/H9-OCT4/OCT4-DAPI.png
- File S1. Figure1-original images/H9-OCT4/OCT4.png
- File S1. Figure1-original images/NPC/
- File S1. Figure1-original images/NPC/DAPI.png
- File S1. Figure1-original images/NPC/PAX6-SOX1-DAPI.png
- File S1. Figure1-original images/NPC/PAX6.png
- File S1. Figure1-original images/NPC/SOX1.png
- File S1. Figure1-original images/NSC/
- File S1. Figure1-original images/NSC/DAPI.png
- File S1. Figure1-original images/NSC/NESTIN.png
- File S1. Figure1-original images/NSC/PAX6-NESTIN-DAPI.png
- File S1. Figure1-original images/NSC/PAX6.png
- Table S1.xlsx
- Table S2.xlsx
