# Supplementary material for: Stage-Specific Alternative Polyadenylation During Human Neural Differentiation Revealed by Integrated Long- and Short-Read Sequencing
Source: Biology (Basel). 2025 Dec 23;15(1):24. doi: 10.3390/biology15010024 (PMC12784838; doi:10.3390/biology15010024)
Supplement: Supplementary file 1 [file biology-15-00024-s001.zip › Table S1.xlsx]

## Sheet: Sheet1
Table S1: The read counts before and after processing of long- and short-read sequencing data
ONT long-read sequencing
Sample	Raw_Total Reads	Clean_Total reads	Mapped reads
H9-hESC_1	7929421	6832421	5961206
H9-hESC_2	8199393	7046161	6012780
NSC_1	7040741	6104872	4589016
NSC_2	8266298	7046382	5183250
NPC_1	5927426	5093889	4477135
NPC_2	6550952	5682372	4981598
Illumina short-read sequencing
Sample	Raw_Total Reads	Clean_Total reads	Mapped reads
H9-hESC_1	25431013	20996822	18818476
H9-hESC_2	23213896	18315915	16412671
NSC_1	23358110	19713327	17942368
NSC_2	21517317	18326599	16839812
NPC_1	23739010	19887540	18039468
NPC_2	23819763	19783359	17859038
