# Supplementary material for: Stage-Specific Alternative Polyadenylation During Human Neural Differentiation Revealed by Integrated Long- and Short-Read Sequencing
Source: Biology (Basel). 2025 Dec 23;15(1):24. doi: 10.3390/biology15010024 (PMC12784838; doi:10.3390/biology15010024)
Supplement: Supplementary file 1 [file biology-15-00024-s001.zip › Table S2.xlsx]

## Sheet: Sheet1
GENE	PRIMER(5→3)
h-SLC1A3-short-F	CTAATTTAGCAGGGTTGACAG
h-SLC1A3-short-R	TGGCATTGGCGTATATGTT
h-SLC1A3-long-F	TGAGCACAGGCAACATTA
h-SLC1A3-long-R	TGGTAAGCAGACTTCACG
h-LRRC34-short-F	GCTTCAGAAACAACTTAATCTC
h-LRRC34-short-R	GTAGCACTTTAGCAATCAATTC
h-LRRC34-long-F	TGGTGTATTTGGCTGATGTA
h-LRRC34-long-R	AGACTCCTGTTGTGTGAAG
h-SOX11-short-F	AAACTCGCATCGCCAATA
h-SOX11-short-R	CACAACAGCCTCACCACC
h-SOX11-long-F	GCTGGAGGATGAAGTGTT
h-SOX11-long-R	TGCTAGATAGTCTACGAGAAG
